# Supplementary material for: Automated cell tracking using StarDist and TrackMate
Source: F1000Res. 2020 Oct 28;9:1279. [Version 1] doi: 10.12688/f1000research.27019.1 (PMC7670479; doi:10.12688/f1000research.27019.1)
Supplement: Video 2: Automated tracking of T cell migrating on ICAM-1 — Activated T cell plated ICAM-1 were recorded using a brightfield microscope and automatically tracked using StarDist and TrackMate. Local tracks are displayed. [file f1000research-9-29845-s0001.tgz]

Archive with 1 entries (1 files):
- 27019V11Video_2.mp4
