# Supplementary material for: Automated cell tracking using StarDist and TrackMate
Source: F1000Res. 2020 Oct 28;9:1279. [Version 1] doi: 10.12688/f1000research.27019.1 (PMC7670479; doi:10.12688/f1000research.27019.1)
Supplement: Video 3: Automated tracking of cancer cells flowing in a microfluidic chamber — AsPC1 pancreatic cancer cells flowing in a microfluidic chamber were recorded live using a brightfield microscope and automatically tracked using StarDist and TrackMate. Local tracks are displayed. [file f1000research-9-29845-s0002.tgz]

Archive with 1 entries (1 files):
- 27019V11Video_3.mp4
